# Supplementary material for: bin3C: exploiting Hi-C sequencing data to accurately resolve metagenome-assembled genomes
Source: Genome Biol. 2019 Feb 26;20:46. doi: 10.1186/s13059-019-1643-1 (PMC6391755; doi:10.1186/s13059-019-1643-1)
Supplement: Supplementary file 1 — Simulated community GTDB metadata. Metadata from the Genome Taxonomy Database (GTDB) associated with genomes selected for the simulated community. (CSV 81 kB) [file 13059_2019_1643_MOESM1_ESM.csv]

acc	scaffold_count	gc_count	longest_scaffold	gc_percentage	total_gap_length	genome_size	n50_contigs	n50_scaffolds	l50_scaffolds	contig_count	ambiguous_bases	longest_contig	l50_contigs	mean_scaffold_length	mean_contig_length	trna_aa_count	trna_selenocysteine_count	trna_count	checkm_completeness	checkm_contamination	protein_count	coding_bases	coding_density	ssu_count	checkm_marker_count	checkm_marker_lineage	checkm_marker_set_count	checkm_strain_heterogeneity	lsu_5s_count	ncbi_type_strain	ncbi_taxonomy	gtdb_genome_representative	gtdb_representative	ncbi_taxonomy_unfiltered	ncbi_type_material	ncbi_biosample	ncbi_total_gap_length	ncbi_molecule_count	ncbi_date	ncbi_submitter	ncbi_ncrna_count	ncbi_scaffold_n50	ncbi_assembly_name	ncbi_scaffold_n75	ncbi_protein_count	ncbi_assembly_type	ncbi_rrna_count	ncbi_genbank_assembly_accession	ncbi_total_length
GCA_001034565.1	10	2477115	1393418	52.2326799877	0	4742462	711829	711829	3	10	0	1393418	3	474246	474246	20	1	82	98.65	0.24	5030	4079675	86.0244109494	8	1169	f__Enterobacteriaceae (UID5139)	340	0.0	8	no	d__Bacteria;p__Proteobacteria;c__Gammaproteobacteria;o__Enterobacterales;f__Enterobacteriaceae;g__Salmonella;s__Salmonella enterica	RS_GCF_000006945.2	f	d__Bacteria;p__Proteobacteria;c__Gammaproteobacteria;o__Enterobacterales;f__Enterobacteriaceae;g__Salmonella;s__Salmonella enterica;x__Salmonella enterica subsp. enterica;st__Salmonella enterica subsp. enterica serovar Typhimurium	f	SAMN03162141	0	0	2015-6-22	IZSAM	25	none	ASM103456v1	none	3536		26	GCA_001034565.1	4742462
GCA_001746555.1	3	1281466	3668139	28.7095954651	0	4463546	3668139	3668139	1	3	0	3668139	1	1487848	1487848	20	0	104	99.19	0.0	3932	3754342	84.111197689	9	332	o__Clostridiales (UID1375)	124	0.0	12	no	d__Bacteria;p__Firmicutes;c__Clostridia;o__Clostridiales;f__Clostridiaceae;g__Clostridium;s__Clostridium butyricum	RS_GCF_001456065.2	f	d__Bacteria;x__Terrabacteria group;p__Firmicutes;c__Clostridia;o__Clostridiales;f__Clostridiaceae;g__Clostridium;s__Clostridium butyricum	f	SAMN05323103	0	3	2016-9-26	Tianjin University of Science and Tecnology	1	none	ASM174655v1	none	3843		29	GCA_001746555.1	4463546
GCF_000172655.1	96	1022958	228099	37.8765315077	0	2700770	91386	91386	10	96	0	228099	10	28133	28133	20	0	57	99.63	0.01	2622	2309649	85.5181670413	1	475	o__Lactobacillales (UID544)	267	0.0	1	no	d__Bacteria;p__Firmicutes;c__Bacilli;o__Lactobacillales;f__Enterococcaceae;g__Enterococcus;s__Enterococcus faecium	RS_GCF_001544255.1	f	d__Bacteria;x__Terrabacteria group;p__Firmicutes;c__Bacilli;o__Lactobacillales;f__Enterococcaceae;g__Enterococcus;s__Enterococcus faecium;st__Enterococcus faecium E1071	f	SAMN02471502	0	0	2010-3-26	Dept. of Medical Microbiology, University Medical Center Utrecht	1	none	ASM17265v1	none	2726		3	GCA_000172655.1	2700770
GCF_000186225.1	1	1788209	3998906	44.717455224	0	3998906	3998906	3998906	1	1	0	3998906	1	3998906	3998906	20	0	66	99.26	0.74	3359	3599767	90.01879514049999	5	492	o__Bacteroidales (UID2657)	269	0.0	5	no	d__Bacteria;p__Bacteroidetes;c__Bacteroidia;o__Bacteroidales;f__Bacteroidaceae;g__Bacteroides;s__Bacteroides helcogenes	RS_GCF_000186225.1	t	d__Bacteria;x__FCB group;x__Bacteroidetes/Chlorobi group;p__Bacteroidetes;c__Bacteroidia;o__Bacteroidales;f__Bacteroidaceae;g__Bacteroides;s__Bacteroides helcogenes;st__Bacteroides helcogenes P 36-108	t	SAMN00138952	0	1	2011-1-18	US DOE Joint Genome Institute (JGI-PGF)	0	none	ASM18622v1	none	3292		15	GCA_000186225.1	3998906
GCF_000218545.1	1	2602968	3526441	73.8128895393	0	3526441	3526441	3526441	1	1	0	3526441	1	3526441	3526441	20	0	45	100.0	0.0	3206	3231427	91.6342283906	2	288	o__Actinomycetales (UID1572)	173	0.0	2	yes	d__Bacteria;p__Actinobacteria;c__Actinobacteria;o__Micrococcales;f__Cellulomonadaceae;g__Cellulomonas;s__Cellulomonas gilvus	RS_GCF_000218545.1	t	d__Bacteria;x__Terrabacteria group;p__Actinobacteria;c__Actinobacteria;o__Micrococcales;f__Cellulomonadaceae;g__Cellulomonas;s__Cellulomonas gilvus;st__Cellulomonas gilvus ATCC 13127	t	SAMN02232005	0	1	2011-6-15	US DOE Joint Genome Institute	0	none	ASM21854v1	none	3168		6	GCA_000218545.1	3526441
GCF_000226135.1	53	2594458	417166	42.4311678287	0	6114510	211026	211026	12	53	0	417166	12	115368	115368	20	0	62	99.06	1.04	4906	5485466	89.71227457309999	1	839	g__Bacteroides (UID2691)	309	96.15	1	no	d__Bacteria;p__Bacteroidetes;c__Bacteroidia;o__Bacteroidales;f__Bacteroidaceae;g__Bacteroides;s__Bacteroides faecis	RS_GCF_900106755.1	f	d__Bacteria;x__FCB group;x__Bacteroidetes/Chlorobi group;p__Bacteroidetes;c__Bacteroidia;o__Bacteroidales;f__Bacteroidaceae;g__Bacteroides;s__Bacteroides faecis;st__Bacteroides faecis MAJ27	t	SAMN02470209	0	0	2011-9-16	Kyung Hee University	0	none	ASM22613v2	none	4801		4	GCA_000226135.2	6114510
GCF_000281195.1	3	1146127	2987450	37.424494000799996	0	3062505	2987450	2987450	1	3	0	2987450	1	1020835	1020835	20	0	62	99.25	0.0	2977	2680172	87.51567752540001	4	475	o__Lactobacillales (UID544)	267	0.0	4	no	d__Bacteria;p__Firmicutes;c__Bacilli;o__Lactobacillales;f__Enterococcaceae;g__Enterococcus;s__Enterococcus faecalis	RS_GCF_000392875.1	f	d__Bacteria;x__Terrabacteria group;p__Firmicutes;c__Bacilli;o__Lactobacillales;f__Enterococcaceae;g__Enterococcus;s__Enterococcus faecalis;st__Enterococcus faecalis D32	f	SAMN02603765	0	3	2012-7-24	Robert Koch Institute	1	none	ASM28119v1	none	3096		12	GCA_000281195.1	3062505
GCF_000307755.2	63	2108162	438688	50.7940416518	0	4150412	215046	215046	7	63	0	438688	7	65879	65879	18	1	70	100.0	0.0	3952	3631035	87.4861339067	1	311	c__Gammaproteobacteria (UID4442)	184	0.0	2	no	d__Bacteria;p__Proteobacteria;c__Gammaproteobacteria;o__Enterobacterales;f__Morganellaceae;g__Morganella;s__Morganella morganii	RS_GCF_001598895.1	f	d__Bacteria;p__Proteobacteria;c__Gammaproteobacteria;o__Enterobacterales;f__Morganellaceae;g__Morganella;s__Morganella morganii;st__Morganella morganii SC01	f	SAMN01822804	0	0	2013-3-19	IMTECH	1	none	ASM30775v2	none	3979		4	GCA_000307755.2	4150412
GCF_000478345.1	11	2670687	1834356	55.53734362310001	0	4808813	1157430	1157430	2	11	0	1834356	2	437164	437164	20	1	81	99.17	0.25	4459	4286137	89.13087283700001	8	1173	f__Enterobacteriaceae (UID5124)	336	0.0	8	no	d__Bacteria;p__Proteobacteria;c__Gammaproteobacteria;o__Enterobacterales;f__Enterobacteriaceae;g__Enterobacter;s__Enterobacter cancerogenus	RS_GCF_001022255.1	f	d__Bacteria;p__Proteobacteria;c__Gammaproteobacteria;o__Enterobacterales;f__Enterobacteriaceae;g__Enterobacter;x__Enterobacter cloacae complex;s__Enterobacter cancerogenus;st__Enterobacter cancerogenus YZ1	f	SAMN02469365	0	0	2012-12-31	BGI Research Institution	2	none	ASM47834v1	none	4548		25	GCA_000478345.1	4808813
GCF_000582515.1	2	2332230	4903722	46.979005960200006	0	4964409	4903722	4903722	1	2	0	4903722	1	2482204	2482204	20	1	87	99.92	0.87	4408	4138554	83.36448507770001	7	891	f__Enterobacteriaceae (UID5065)	305	0.0	7	no	d__Bacteria;p__Proteobacteria;c__Gammaproteobacteria;o__Enterobacterales;f__Yersiniaceae;g__Yersinia;s__Yersinia similis	RS_GCF_000582515.1	t	d__Bacteria;p__Proteobacteria;c__Gammaproteobacteria;o__Enterobacterales;f__Yersiniaceae;g__Yersinia;x__Yersinia pseudotuberculosis complex;s__Yersinia similis	t	SAMN02640350	0	2	2014-2-26	Friedrich-Loeffler-Institut	5	none	ASM58251v1	none	4519		22	GCA_000582515.1	4964409
GCF_000762325.1	40	820967	343816	28.4022978763	40	2890535	253837	253841	6	40	0	343808	6	72263	72262	20	0	52	98.62	0.14	2803	2549442	88.1996585407	1	404	g__Clostridium (UID1380)	145	0.0	2	no	d__Bacteria;p__Firmicutes;c__Clostridia;o__Clostridiales;f__Clostridiaceae;g__Clostridium;s__Clostridium tetani	RS_GCF_000007625.1	f	d__Bacteria;x__Terrabacteria group;p__Firmicutes;c__Clostridia;o__Clostridiales;f__Clostridiaceae;g__Clostridium;s__Clostridium tetani	f	SAMN03018576	0	1	2014-10-2	FDA, Center for Biologics Evaluation and Research	1	none	ASM76232v1	none	2774		4	GCA_000762325.1	2890535
GCF_000829015.1	1	1103018	3901300	28.2730884577	0	3901300	3901300	3901300	1	1	0	3901300	1	3901300	3901300	20	1	83	99.31	0.0	3522	3156361	80.90536487840001	10	404	g__Clostridium (UID1380)	145	0.0	10	no	d__Bacteria;p__Firmicutes;c__Clostridia;o__Clostridiales;f__Clostridiaceae;g__Clostridium;s__Clostridium botulinum	RS_GCF_000063585.1	f	d__Bacteria;x__Terrabacteria group;p__Firmicutes;c__Clostridia;o__Clostridiales;f__Clostridiaceae;g__Clostridium;s__Clostridium botulinum	f	SAMD00024166	0	1	2015-1-6	Osaka Prefecture University	1	none	ASM82901v1	none	3618		30	GCA_000829015.1	3901300
GCF_000833975.1	93	1576172	215858	47.4840278571	0	3319373	115829	115829	11	93	0	215858	11	35692	35692	19	0	53	99.26	0.49	2697	2833183	85.352956718	1	487	o__Bacteroidales (UID2716)	270	0.0	4	no	d__Bacteria;p__Bacteroidetes;c__Bacteroidia;o__Bacteroidales;f__Prevotellaceae;g__Prevotella;s__	RS_GCF_000834015.1	f	d__Bacteria;x__FCB group;x__Bacteroidetes/Chlorobi group;p__Bacteroidetes;c__Bacteroidia;o__Bacteroidales;f__Prevotellaceae;g__Prevotella;s__Prevotella sp. P5-119	f	SAMN03284263	0	0	2015-2-9	University of Ljubljana	0	none	ASM83397v1	none	2613		18	GCA_000833975.1	3319373
GCF_000875905.1	99	1119037	136662	45.9482497745	0	2435429	59109	59109	15	99	0	136662	15	24600	24600	19	0	57	99.06	0.0	2393	2099249	86.19627178620001	3	376	o__Lactobacillales (UID463)	160	0.0	2	no	d__Bacteria;p__Firmicutes;c__Bacilli;o__Lactobacillales;f__Lactobacillaceae;g__Lactobacillus;s__Lactobacillus brevis	RS_GCF_000014465.1	f	d__Bacteria;x__Terrabacteria group;p__Firmicutes;c__Bacilli;o__Lactobacillales;f__Lactobacillaceae;g__Lactobacillus;s__Lactobacillus brevis	f	SAMN03247579	0	1	2015-2-13	Vavilov Institute of General Genetics	0	none	ASM87590v1	none	2347		6	GCA_000875905.1	2435429
GCF_001044475.1	48	1932193	808865	35.2766539894	105	5477362	259768	259768	6	49	0	808865	6	114111	111780	20	0	98	98.92	0.0	5522	4622171	84.38680883239999	7	1171	g__Bacillus (UID902)	324	0.0	12	no	d__Bacteria;p__Firmicutes;c__Bacilli;o__Bacillales;f__Bacillaceae;g__Bacillus;s__Bacillus cereus	RS_GCF_001831375.1	f	d__Bacteria;x__Terrabacteria group;p__Firmicutes;c__Bacilli;o__Bacillales;f__Bacillaceae;g__Bacillus;x__Bacillus cereus group;s__Bacillus cereus	f	SAMN03325927	105	0	2015-7-1	TU Muenchen	2	none	ASM104447v1	none	5740		35	GCA_001044475.1	5477362
GCF_001044745.1	47	1918144	684447	35.4252418219	97	5414722	340102	340103	6	48	0	684446	6	115206	112804	20	0	105	99.01	0.19	5433	4570638	84.41131419119999	13	1082	g__Bacillus (UID901)	303	0.0	14	no	d__Bacteria;p__Firmicutes;c__Bacilli;o__Bacillales;f__Bacillaceae;g__Bacillus;s__Bacillus cereus	RS_GCF_001008655.1	f	d__Bacteria;x__Terrabacteria group;p__Firmicutes;c__Bacilli;o__Bacillales;f__Bacillaceae;g__Bacillus;x__Bacillus cereus group;s__Bacillus cereus	f	SAMN03325943	95	0	2015-7-1	TU Muenchen	0	none	ASM104474v1	none	5348		45	GCA_001044745.1	5414722
GCF_001263835.1	14	1154795	403121	60.469937440500004	216	1909917	256000	262131	3	17	0	339349	4	136422	112335	20	0	52	100.0	0.0	1547	1667608	87.3131136065	1	502	f__Bifidobacteriaceae (UID1460)	225	0.0	2	no	d__Bacteria;p__Actinobacteria;c__Actinobacteria;o__Bifidobacteriales;f__Bifidobacteriaceae;g__Bifidobacterium;s__Bifidobacterium animalis	RS_GCF_000260715.1	f	d__Bacteria;x__Terrabacteria group;p__Actinobacteria;c__Actinobacteria;o__Bifidobacteriales;f__Bifidobacteriaceae;g__Bifidobacterium;s__Bifidobacterium animalis;x__Bifidobacterium animalis subsp. animalis;st__Bifidobacterium animalis subsp. animalis MCC 1489	f	SAMN03978810	172	0	2015-8-11	Food Science and Technology Institute, Morinaga Milk Industry Co., Ltd	0	none	ASM126383v1	none	1557		4	GCA_001263835.1	1909917
GCF_001263975.1	18	1156296	530789	60.464948458500004	112	1912453	182827	200471	3	20	0	530762	3	106247	95617	20	0	52	100.0	0.0	1559	1672647	87.4608160305	1	502	f__Bifidobacteriaceae (UID1460)	225	0.0	1	no	d__Bacteria;p__Actinobacteria;c__Actinobacteria;o__Bifidobacteriales;f__Bifidobacteriaceae;g__Bifidobacterium;s__Bifidobacterium animalis	RS_GCF_000818055.1	f	d__Bacteria;x__Terrabacteria group;p__Actinobacteria;c__Actinobacteria;o__Bifidobacteriales;f__Bifidobacteriaceae;g__Bifidobacterium;s__Bifidobacterium animalis;x__Bifidobacterium animalis subsp. lactis;st__Bifidobacterium animalis subsp. lactis ATCC 27536	f	SAMN03978807	63	0	2015-8-11	Food Science and Technology Institute, Morinaga Milk Industry Co., Ltd	0	none	ASM126397v1	none	1582		3	GCA_001263975.1	1912453
GCF_001299635.1	67	1212778	451814	28.352356423299998	50	4277571	210313	210313	7	72	0	451814	7	63844	59410	19	0	56	99.3	0.0	3972	3652501	85.38726768069999	1	250	o__Clostridiales (UID1120)	143	0.0	3	no	d__Bacteria;p__Firmicutes;c__Clostridia;o__Clostridiales;f__Peptostreptococcaceae;g__Clostridioides;s__Clostridioides difficile	RS_GCF_900074805.1	f	d__Bacteria;x__Terrabacteria group;p__Firmicutes;c__Clostridia;o__Clostridiales;f__Peptostreptococcaceae;g__Clostridioides;s__Clostridioides difficile	f	SAMN03015184	50	0	2015-9-25	Institut Pasteur	1	none	ASM129963v1	none	3950		6	GCA_001299635.1	4277571
GCF_001314975.1	1	2769638	6487685	42.6906978375	0	6487685	6487685	6487685	1	1	0	6487685	1	6487685	6487685	20	0	70	99.41	0.24	5077	5808885	89.53709990540001	5	839	g__Bacteroides (UID2691)	309	0.0	5	no	d__Bacteria;p__Bacteroidetes;c__Bacteroidia;o__Bacteroidales;f__Bacteroidaceae;g__Bacteroides;s__Bacteroides thetaiotaomicron	RS_GCF_001314975.1	t	d__Bacteria;x__FCB group;x__Bacteroidetes/Chlorobi group;p__Bacteroidetes;c__Bacteroidia;o__Bacteroidales;f__Bacteroidaceae;g__Bacteroides;s__Bacteroides thetaiotaomicron	f	SAMN03852684	0	1	2015-10-15	Washington University in St. Louis	0	none	ASM131497v1	none	5056		17	GCA_001314975.1	6487685
GCF_001314995.1	1	2710596	6472489	41.8787270245	0	6472489	6472489	6472489	1	1	0	6472489	1	6472489	6472489	20	0	70	99.46	0.12	4916	5875183	90.7716181518	5	839	g__Bacteroides (UID2691)	309	0.0	5	no	d__Bacteria;p__Bacteroidetes;c__Bacteroidia;o__Bacteroidales;f__Bacteroidaceae;g__Bacteroides;s__Bacteroides ovatus	RS_GCF_001314995.1	t	d__Bacteria;x__FCB group;x__Bacteroidetes/Chlorobi group;p__Bacteroidetes;c__Bacteroidia;o__Bacteroidales;f__Bacteroidaceae;g__Bacteroides;s__Bacteroides ovatus	t	SAMN03852683	0	1	2015-10-15	Washington University in St. Louis	0	none	ASM131499v1	none	4908		15	GCA_001314995.1	6472489
GCF_001318345.1	1	3024908	7084828	42.6955742609	0	7084828	7084828	7084828	1	1	0	7084828	1	7084828	7084828	20	0	63	99.26	0.93	5480	6430259	90.7609754252	4	491	o__Bacteroidales (UID2657)	269	0.0	4	no	d__Bacteria;p__Bacteroidetes;c__Bacteroidia;o__Bacteroidales;f__Bacteroidaceae;g__Bacteroides;s__Bacteroides cellulosilyticus	RS_GCF_001318345.1	t	d__Bacteria;x__FCB group;x__Bacteroidetes/Chlorobi group;p__Bacteroidetes;c__Bacteroidia;o__Bacteroidales;f__Bacteroidaceae;g__Bacteroides;s__Bacteroides cellulosilyticus	f	SAMN03852682	0	1	2015-10-16	Washington University in St. Louis	0	none	ASM131834v1	none	5370		12	GCA_001318345.1	7084828
GCF_001434515.1	93	644560	166377	35.077598902	278	1837804	51517	56566	10	99	0	108876	12	19761	18560	19	0	54	98.34	0.65	1763	1638165	89.1370897005	1	430	g__Lactobacillus (UID377)	154	0.0	1	yes	d__Bacteria;p__Firmicutes;c__Bacilli;o__Lactobacillales;f__Lactobacillaceae;g__Lactobacillus;s__Lactobacillus hamsteri	RS_GCF_001434515.1	t	d__Bacteria;x__Terrabacteria group;p__Firmicutes;c__Bacilli;o__Lactobacillales;f__Lactobacillaceae;g__Lactobacillus;s__Lactobacillus hamsteri;st__Lactobacillus hamsteri DSM 5661 = JCM 6256	t	SAMN02369398	278	0	2015-11-6	Shanghai Majorbio	0	none	ASM143451v1	none	1750		3	GCA_001434515.1	1837804
GCF_001436555.1	9	612324	614505	39.0833547689	76	1566789	297592	489532	2	13	0	489532	2	174087	120516	19	0	53	98.75	0.31	1569	1399459	89.3201956358	1	376	o__Lactobacillales (UID463)	160	0.0	1	yes	d__Bacteria;p__Firmicutes;c__Bacilli;o__Lactobacillales;f__Lactobacillaceae;g__Lactobacillus;s__Lactobacillus senioris	RS_GCF_001436555.1	t	d__Bacteria;x__Terrabacteria group;p__Firmicutes;c__Bacilli;o__Lactobacillales;f__Lactobacillaceae;g__Lactobacillus;s__Lactobacillus senioris;st__Lactobacillus senioris DSM 24302 = JCM 17472	t	SAMN02369415	76	0	2015-11-6	Shanghai Majorbio	0	none	ASM143655v1	none	1554		3	GCA_001436555.1	1566789
GCF_001441705.1	175	2734902	377654	54.723672568199994	0	4997658	104676	104676	13	175	0	377654	13	28558	28558	20	1	83	99.7	1.14	4750	4469474	89.4313696535	1	1172	f__Enterobacteriaceae (UID5124)	336	10.0	8	no	d__Bacteria;p__Proteobacteria;c__Gammaproteobacteria;o__Enterobacterales;f__Enterobacteriaceae;g__Enterobacter;s__Enterobacter cloacae	RS_GCF_000784865.1	f	d__Bacteria;p__Proteobacteria;c__Gammaproteobacteria;o__Enterobacterales;f__Enterobacteriaceae;g__Enterobacter;x__Enterobacter cloacae complex;s__Enterobacter cloacae	f	SAMN04193740	0	0	2015-11-9	Nottingham Trent University, UK	3	none	ASM144170v1	none	4832		25	GCA_001441705.1	4997658
GCF_001446495.1	162	4479410	287466	67.428244565	0	6643225	91489	91489	23	162	0	287466	23	41007	41007	20	0	60	100.0	2.0	5887	5743820	86.4613196151	3	813	o__Pseudomonadales (UID4488)	308	0.0	5	no	d__Bacteria;p__Proteobacteria;c__Gammaproteobacteria;o__Pseudomonadales;f__Pseudomonadaceae;g__Pseudomonas;s__Pseudomonas citronellolis	RS_GCF_001586155.1	f	d__Bacteria;p__Proteobacteria;c__Gammaproteobacteria;o__Pseudomonadales;f__Pseudomonadaceae;g__Pseudomonas;x__Pseudomonas aeruginosa group;s__Pseudomonas citronellolis	f	SAMN04099647	0	0	2015-11-19	Texas Tech University	1	none	ASM144649v1	none	5856		16	GCA_001446495.1	6643225
GCF_001446795.1	48	2740053	382498	58.554784741599995	174	4679643	223907	223907	9	49	0	382498	9	97492	95499	20	1	105	100.0	0.0	4252	4099595	87.60486643959999	4	304	c__Gammaproteobacteria (UID4754)	171	0.0	10	no	d__Bacteria;p__Proteobacteria;c__Gammaproteobacteria;o__Aeromonadales;f__Aeromonadaceae;g__Aeromonas;s__Aeromonas veronii	RS_GCF_001593245.1	f	d__Bacteria;p__Proteobacteria;c__Gammaproteobacteria;o__Aeromonadales;f__Aeromonadaceae;g__Aeromonas;s__Aeromonas veronii	f	SAMN04099664	174	0	2015-11-19	Texas Tech University	3	none	ASM144679v1	none	4213		34	GCA_001446795.1	4679643
GCF_001446895.1	48	2705800	435482	59.021063526499994	0	4584465	185557	185557	9	48	0	435482	9	95509	95509	20	1	112	100.0	0.0	4080	4018860	87.6625734955	6	304	c__Gammaproteobacteria (UID4754)	171	0.0	8	no	d__Bacteria;p__Proteobacteria;c__Gammaproteobacteria;o__Aeromonadales;f__Aeromonadaceae;g__Aeromonas;s__Aeromonas allosaccharophila	RS_GCF_001921245.1	f	d__Bacteria;p__Proteobacteria;c__Gammaproteobacteria;o__Aeromonadales;f__Aeromonadaceae;g__Aeromonas;s__Aeromonas allosaccharophila	f	SAMN04099669	0	0	2015-11-19	Texas Tech University	1	none	ASM144689v1	none	4070		29	GCA_001446895.1	4584465
GCF_001446935.1	18	2563933	1233363	56.6902550575	0	4522705	1028249	1028249	2	18	0	1233363	2	251261	251261	20	0	58	99.0	0.62	4152	4081442	90.24338310809999	2	813	o__Pseudomonadales (UID4488)	308	0.0	6	no	d__Bacteria;p__Proteobacteria;c__Gammaproteobacteria;o__Pseudomonadales;f__Pseudomonadaceae;g__Pseudomonas;s__	RS_GCF_001446935.1	t	d__Bacteria;p__Proteobacteria;c__Gammaproteobacteria;o__Pseudomonadales;f__Pseudomonadaceae;g__Pseudomonas;s__Pseudomonas sp. TTU2014-080ASC	f	SAMN04099672	0	0	2015-11-19	Texas Tech University	1	none	ASM144693v1	none	4112		16	GCA_001446935.1	4522705
GCF_001446945.1	47	2669438	424289	63.1864211961	0	4224702	202111	202111	7	47	0	424289	7	89887	89887	20	0	57	100.0	0.27	3888	3736143	88.4356577103	4	583	c__Gammaproteobacteria (UID4445)	244	0.0	4	no	d__Bacteria;p__Proteobacteria;c__Gammaproteobacteria;o__Pseudomonadales;f__Pseudomonadaceae;g__Pseudomonas;s__	RS_GCF_000279165.1	f	d__Bacteria;p__Proteobacteria;c__Gammaproteobacteria;o__Pseudomonadales;f__Pseudomonadaceae;g__Pseudomonas;s__Pseudomonas sp. TTU2014-096BSC	f	SAMN04099673	0	0	2015-11-19	Texas Tech University	1	none	ASM144694v1	none	3911		16	GCA_001446945.1	4224702
GCF_001446975.1	30	2791488	766599	61.747149919399995	0	4520837	427889	427889	4	30	0	766599	4	150694	150694	20	0	54	100.0	0.55	4186	4042330	89.4155219487	2	583	c__Gammaproteobacteria (UID4445)	244	66.67	4	no	d__Bacteria;p__Proteobacteria;c__Gammaproteobacteria;o__Pseudomonadales;f__Pseudomonadaceae;g__Pseudomonas;s__	GB_GCA_002337765.1	f	d__Bacteria;p__Proteobacteria;c__Gammaproteobacteria;o__Pseudomonadales;f__Pseudomonadaceae;g__Pseudomonas;s__Pseudomonas sp. TTU2014-105ASC	f	SAMN04099674	0	0	2015-11-19	Texas Tech University	1	none	ASM144697v1	none	4149		10	GCA_001446975.1	4520837
GCF_001467005.1	5	2525371	2252129	50.85621224609999	0	4965708	1892096	1892096	2	5	0	2252129	2	993141	993141	20	1	96	99.97	0.04	4678	4359540	87.79291895540001	7	1173	f__Enterobacteriaceae (UID5124)	336	0.0	6	no	d__Bacteria;p__Proteobacteria;c__Gammaproteobacteria;o__Enterobacterales;f__Enterobacteriaceae;g__Escherichia;s__Escherichia coli	RS_GCF_000299455.1	f	d__Bacteria;p__Proteobacteria;c__Gammaproteobacteria;o__Enterobacterales;f__Enterobacteriaceae;g__Escherichia;s__Escherichia coli;st__Escherichia coli NCCP 15655	f	SAMN02729950	0	0	2015-12-15	Yonsei University	6	none	ASM146700v1	none	5060		22	GCA_001467005.1	4965708
GCF_001641425.1	41	3099640	587182	58.674210143900005	0	5282798	282232	282232	7	41	0	587182	7	128848	128848	20	0	50	99.72	0.24	5085	4628378	87.6122463891	1	840	f__Rhizobiaceae (UID3564)	354	50.0	3	no	d__Bacteria;p__Proteobacteria;c__Alphaproteobacteria;o__Rhizobiales;f__Rhizobiaceae;g__Agrobacterium;s__Agrobacterium tumefaciens	RS_GCF_001641425.1	t	d__Bacteria;p__Proteobacteria;c__Alphaproteobacteria;o__Rhizobiales;f__Rhizobiaceae;x__Rhizobium/Agrobacterium group;g__Agrobacterium;x__Agrobacterium tumefaciens complex;s__Agrobacterium tumefaciens	f	SAMN04942898	0	0	2016-5-10	University of Florida	1	none	ASM164142v1	none	5095		11	GCA_001641425.1	5282798
GCF_001641445.1	37	2587331	726693	55.805041654300005	0	4636375	425203	425203	5	37	0	726693	5	125307	125307	20	1	77	99.97	0.15	4288	4142407	89.3458143485	1	1173	f__Enterobacteriaceae (UID5124)	336	0.0	8	no	d__Bacteria;p__Proteobacteria;c__Gammaproteobacteria;o__Enterobacterales;f__Enterobacteriaceae;g__Enterobacter;s__Enterobacter cloacae	RS_GCF_001631805.1	f	d__Bacteria;p__Proteobacteria;c__Gammaproteobacteria;o__Enterobacterales;f__Enterobacteriaceae;g__Enterobacter;x__Enterobacter cloacae complex;s__Enterobacter cloacae	f	SAMN04943266	0	0	2016-5-10	University of Florida	1	none	ASM164144v1	none	4409		21	GCA_001641445.1	4636375
GCF_001641495.1	47	2715754	907708	57.7379471748	0	4703586	669681	669681	3	47	0	907708	3	100076	100076	20	1	52	100.0	0.01	4514	4138727	87.9908861026	2	348	c__Alphaproteobacteria (UID3305)	229	0.0	3	no	d__Bacteria;p__Proteobacteria;c__Alphaproteobacteria;o__Rhizobiales;f__Brucellaceae;g__Ochrobactrum;s__Ochrobactrum intermedium	RS_GCF_000182645.1	f	d__Bacteria;p__Proteobacteria;c__Alphaproteobacteria;o__Rhizobiales;f__Brucellaceae;g__Ochrobactrum;s__Ochrobactrum intermedium	f	SAMN04943269	0	0	2016-5-10	University of Florida	1	none	ASM164149v1	none	4521		12	GCA_001641495.1	4703586
GCF_001641515.1	172	4380992	341890	65.014456505	0	6738489	117992	117992	20	172	0	341890	20	39177	39177	20	0	54	100.0	0.47	6318	6134044	91.0299623551	1	427	o__Burkholderiales (UID4000)	214	0.0	3	no	d__Bacteria;p__Proteobacteria;c__Betaproteobacteria;o__Burkholderiales;f__Alcaligenaceae;g__Achromobacter;s__	RS_GCF_001641515.1	t	d__Bacteria;p__Proteobacteria;c__Betaproteobacteria;o__Burkholderiales;f__Alcaligenaceae;g__Achromobacter;s__Achromobacter sp. KCJK1731	f	SAMN04943299	0	0	2016-5-10	University of Florida	1	none	ASM164151v1	none	6288		12	GCA_001641515.1	6738489
GCF_001641525.1	113	3918505	399199	65.7579489655	0	5958983	101604	101604	18	113	0	399199	18	52734	52734	20	0	53	100.0	2.57	5471	5384597	90.3610062321	1	427	o__Burkholderiales (UID4000)	214	90.0	4	no	d__Bacteria;p__Proteobacteria;c__Betaproteobacteria;o__Burkholderiales;f__Alcaligenaceae;g__Achromobacter;s__Achromobacter xylosoxidans	RS_GCF_001428165.1	f	d__Bacteria;p__Proteobacteria;c__Betaproteobacteria;o__Burkholderiales;f__Alcaligenaceae;g__Achromobacter;s__Achromobacter xylosoxidans	f	SAMN04943273	0	0	2016-5-10	University of Florida	1	none	ASM164152v1	none	5437		12	GCA_001641525.1	5958983
GCF_001645615.1	72	1427348	242113	46.752125442	2	3053014	89179	89179	10	72	0	242113	10	42402	42402	20	0	58	99.46	0.0	2952	2615984	85.6852932872	1	586	g__Lactobacillus (UID436)	184	0.0	5	no	d__Bacteria;p__Firmicutes;c__Bacilli;o__Lactobacillales;f__Lactobacillaceae;g__Lactobacillus;s__Lactobacillus rhamnosus	RS_GCF_001435405.1	f	d__Bacteria;x__Terrabacteria group;p__Firmicutes;c__Bacilli;o__Lactobacillales;f__Lactobacillaceae;g__Lactobacillus;s__Lactobacillus rhamnosus	f	SAMN04366754	0	0	2016-5-17	Vavilov Institute of General Genetics	0	none	ASM164561v1	none	3059		7	GCA_001645615.1	3053014
GCF_001675865.1	38	2442266	1172960	43.9992750459	0	5550803	968710	968710	3	38	107	1172960	3	146073	146073	20	0	126	100.0	0.85	4821	4760651	85.76508660100001	12	1066	g__Vibrio (UID4874)	378	0.0	13	no	d__Bacteria;p__Proteobacteria;c__Gammaproteobacteria;o__Vibrionales;f__Vibrionaceae;g__Vibrio;s__Vibrio tasmaniensis	RS_GCF_001691195.1	f	d__Bacteria;p__Proteobacteria;c__Gammaproteobacteria;o__Vibrionales;f__Vibrionaceae;g__Vibrio;s__Vibrio tasmaniensis	f	SAMN05172612	0	0	2016-6-23	UC Davis	1	none	ASM167586v1	none	4814		47	GCA_001675865.1	5550803
GCF_001675875.1	93	2161579	808380	43.6006244051	0	4957774	495080	495080	4	93	95	808380	4	53309	53309	20	0	136	99.87	1.52	4334	4220697	85.1329044043	11	1066	g__Vibrio (UID4874)	378	6.67	12	no	d__Bacteria;p__Proteobacteria;c__Gammaproteobacteria;o__Vibrionales;f__Vibrionaceae;g__Vibrio;s__Vibrio cyclitrophicus	RS_GCF_000256205.2	f	d__Bacteria;p__Proteobacteria;c__Gammaproteobacteria;o__Vibrionales;f__Vibrionaceae;g__Vibrio;s__Vibrio cyclitrophicus	f	SAMN05172610	0	0	2016-6-23	UC Davis	1	none	ASM167587v1	none	4345		58	GCA_001675875.1	4957774
GCF_001676015.1	43	2370243	1061366	44.10722726109999	0	5373978	819026	819026	3	43	158	1061366	3	124976	124976	19	0	131	99.87	0.58	4643	4593892	85.4840120298	10	1066	g__Vibrio (UID4874)	378	0.0	11	no	d__Bacteria;p__Proteobacteria;c__Gammaproteobacteria;o__Vibrionales;f__Vibrionaceae;g__Vibrio;s__Vibrio splendidus	RS_GCF_900089845.1	f	d__Bacteria;p__Proteobacteria;c__Gammaproteobacteria;o__Vibrionales;f__Vibrionaceae;g__Vibrio;s__Vibrio splendidus	f	SAMN05172618	0	0	2016-6-23	UC Davis	1	none	A52015	none	4661		51	GCA_001676015.1	5373978
GCF_001676665.1	85	726198	110447	34.7305125754	0	2090951	43048	43048	17	85	0	110447	17	24599	24599	19	0	53	98.45	0.0	2176	1865907	89.2372418101	1	449	g__Lactobacillus (UID380)	129	0.0	1	no	d__Bacteria;p__Firmicutes;c__Bacilli;o__Lactobacillales;f__Lactobacillaceae;g__Lactobacillus;s__Lactobacillus gasseri	RS_GCF_000615125.1	f	d__Bacteria;x__Terrabacteria group;p__Firmicutes;c__Bacilli;o__Lactobacillales;f__Lactobacillaceae;g__Lactobacillus;s__Lactobacillus gasseri	f	SAMN05185313	0	0	2016-6-25	R&D Center, Seoul Dairy Cooperative	0	none	ASM167666v1	none	2135		3	GCA_001676665.1	2090951
GCF_001677965.1	36	1910530	1119208	35.036824306999996	3	5453060	508546	508547	4	36	137	1119208	4	151473	151473	20	0	109	98.86	0.36	5507	4587147	84.1206038444	13	1171	g__Bacillus (UID902)	324	0.0	14	no	d__Bacteria;p__Firmicutes;c__Bacilli;o__Bacillales;f__Bacillaceae;g__Bacillus;s__Bacillus cereus	RS_GCF_001619445.1	f	d__Bacteria;x__Terrabacteria group;p__Firmicutes;c__Bacilli;o__Bacillales;f__Bacillaceae;g__Bacillus;x__Bacillus cereus group;s__Bacillus cereus	f	SAMN05194404	0	0	2016-7-1	California State University Fresno	2	none	ASM167796v1	none	5740		48	GCA_001677965.1	5453060
GCF_001677975.1	17	1505723	976725	41.677959984	0	3612784	876618	876618	2	17	28	976725	2	212516	212516	20	0	77	99.59	0.0	3637	3203151	88.66156958180001	8	711	g__Bacillus (UID864)	241	0.0	8	no	d__Bacteria;p__Firmicutes;c__Bacilli;o__Bacillales;f__Bacillaceae;g__Bacillus;s__Bacillus safensis	RS_GCF_000691165.1	f	d__Bacteria;x__Terrabacteria group;p__Firmicutes;c__Bacilli;o__Bacillales;f__Bacillaceae;g__Bacillus;s__Bacillus safensis	f	SAMN05192528	0	0	2016-7-1	California State University Fresno	2	none	ASM167797v1	none	3639		25	GCA_001677975.1	3612784
GCF_001677985.1	132	1608581	1102396	38.4957384001	3	4179438	390099	390099	3	132	840	1102396	3	31662	31662	20	0	126	100.0	3.09	4141	3542697	84.7649133687	16	275	c__Bacilli (UID259)	151	27.27	12	no	d__Bacteria;p__Firmicutes;c__Bacilli;o__Bacillales;f__Planococcaceae;g__Solibacillus;s__Solibacillus silvestris	RS_GCF_001677985.1	t	d__Bacteria;x__Terrabacteria group;p__Firmicutes;c__Bacilli;o__Bacillales;f__Planococcaceae;g__Solibacillus;s__Solibacillus silvestris	f	SAMN05194550	0	0	2016-7-1	California State University Fresno	2	none	ASM167798v1	none	4101		55	GCA_001677985.1	4179438
GCF_001678755.1	30	1260530	308952	39.6849583578	4	3176356	266198	266198	6	30	10	308952	6	105878	105878	20	0	73	99.66	0.41	3004	2726824	85.8475561304	2	689	f__Moraxellaceae (UID4680)	365	0.0	7	no	d__Bacteria;p__Proteobacteria;c__Gammaproteobacteria;o__Pseudomonadales;f__Moraxellaceae;g__Acinetobacter;s__Acinetobacter gandensis	RS_GCF_001678755.1	t	d__Bacteria;p__Proteobacteria;c__Gammaproteobacteria;o__Pseudomonadales;f__Moraxellaceae;g__Acinetobacter;s__Acinetobacter gandensis	t	SAMN05185381	0	0	2016-7-3	National Institute of Public Health	1	none	ASM167875v1	none	2989		14	GCA_001678755.1	3176356
GCF_001678855.1	41	1513659	734233	51.483056252	116	2940227	147856	148721	5	45	0	414878	6	71712	65335	20	0	48	98.39	0.81	2776	2626352	89.3248038332	1	223	c__Clostridia (UID1118)	124	0.0	2	no	d__Bacteria;p__Firmicutes;c__Clostridia;o__Clostridiales;f__Christensenellaceae;g__Christensenella;s__Christensenella minuta	RS_GCF_001678855.1	t	d__Bacteria;x__Terrabacteria group;p__Firmicutes;c__Clostridia;o__Clostridiales;f__Christensenellaceae;g__Christensenella;s__Christensenella minuta	t	SAMN05257106	116	0	2016-7-4	BGI-shenzhen	1	none	ASM167885v1	none	2781		4	GCA_001678855.1	2940227
GCF_001700315.1	42	1334375	553886	39.9398436738	0	3340962	151048	151048	5	42	0	553886	5	79546	79546	20	0	50	99.34	0.22	3180	2894037	86.6228649114	1	275	c__Bacilli (UID259)	151	0.0	2	no	d__Bacteria;p__Firmicutes;c__Bacilli;o__Bacillales;f__Planococcaceae;g__Caryophanon;s__Caryophanon tenue	RS_GCF_001700315.1	t	d__Bacteria;x__Terrabacteria group;p__Firmicutes;c__Bacilli;o__Bacillales;f__Planococcaceae;g__Caryophanon;s__Caryophanon tenue	f	SAMN04884678	0	0	2016-8-5	DSMZ Culture Collection, Germany	2	none	ASM170031v1	none	3138		5	GCA_001700315.1	3340962
GCF_001700325.1	97	1533272	223376	42.702449037	0	3590595	71234	71234	16	97	0	223376	16	37016	37016	20	0	85	98.01	0.39	3220	3018765	84.074227252	1	275	c__Bacilli (UID259)	151	0.0	4	no	d__Bacteria;p__Firmicutes;c__Bacilli;o__Bacillales;f__Planococcaceae;g__Caryophanon;s__Caryophanon latum	RS_GCF_001700325.1	t	d__Bacteria;x__Terrabacteria group;p__Firmicutes;c__Bacilli;o__Bacillales;f__Planococcaceae;g__Caryophanon;s__Caryophanon latum	f	SAMN04884672	0	0	2016-8-5	CSIR-Institute of Microbial Technology	2	none	ASM170032v1	none	3193		8	GCA_001700325.1	3590595
GCF_001707485.1	192	4248464	257654	67.8454213175	0	6261976	64713	64713	27	192	0	257654	27	32614	32614	20	0	53	99.53	0.0	5698	5630711	89.9190766621	1	427	o__Burkholderiales (UID4000)	214	0.0	2	no	d__Bacteria;p__Proteobacteria;c__Betaproteobacteria;o__Burkholderiales;f__Alcaligenaceae;g__Achromobacter;s__Achromobacter xylosoxidans	RS_GCF_001514355.1	f	d__Bacteria;p__Proteobacteria;c__Betaproteobacteria;o__Burkholderiales;f__Alcaligenaceae;g__Achromobacter;s__Achromobacter xylosoxidans	f	SAMN04961122	0	0	2016-8-18	University of Florida	1	none	ASM170748v1	none	5695		6	GCA_001707485.1	6261976
GCF_001707545.1	155	1498778	239169	38.7643237805	0	3866385	69723	69723	17	155	0	239169	17	24944	24944	20	0	63	100.0	0.55	3628	3413874	88.29627675459999	1	689	f__Moraxellaceae (UID4680)	365	0.0	6	no	d__Bacteria;p__Proteobacteria;c__Gammaproteobacteria;o__Pseudomonadales;f__Moraxellaceae;g__Acinetobacter;s__Acinetobacter pittii	RS_GCF_000191145.1	f	d__Bacteria;p__Proteobacteria;c__Gammaproteobacteria;o__Pseudomonadales;f__Moraxellaceae;g__Acinetobacter;x__Acinetobacter calcoaceticus/baumannii complex;s__Acinetobacter pittii	f	SAMN04961138	0	0	2016-8-18	University of Florida	1	none	ASM170754v1	none	3684		8	GCA_001707545.1	3866385
GCF_001707675.1	120	1496504	226806	38.5222527516	0	3884778	84103	84103	16	120	0	226806	16	32373	32373	20	0	63	100.0	0.87	3617	3410712	87.79683163360001	1	689	f__Moraxellaceae (UID4680)	365	0.0	3	no	d__Bacteria;p__Proteobacteria;c__Gammaproteobacteria;o__Pseudomonadales;f__Moraxellaceae;g__Acinetobacter;s__Acinetobacter seifertii	RS_GCF_000292385.1	f	d__Bacteria;p__Proteobacteria;c__Gammaproteobacteria;o__Pseudomonadales;f__Moraxellaceae;g__Acinetobacter;x__Acinetobacter calcoaceticus/baumannii complex;s__Acinetobacter seifertii	f	SAMN04961001	0	0	2016-8-18	University of Florida	1	none	ASM170767v1	none	3677		5	GCA_001707675.1	3884778
GCF_001722135.1	90	1613078	514164	38.433293583499996	0	4197085	174856	174856	7	90	0	514164	7	46634	46634	20	1	62	100.0	0.0	3904	3589462	85.5227378049	1	312	c__Gammaproteobacteria (UID4442)	185	0.0	5	no	d__Bacteria;p__Proteobacteria;c__Gammaproteobacteria;o__Enterobacterales;f__Enterobacteriaceae;g__Shigella;s__	RS_GCF_001722135.1	t	d__Bacteria;p__Proteobacteria;c__Gammaproteobacteria;o__Enterobacterales;f__Enterobacteriaceae;g__Shigella;s__Shigella sp. FC130	f	SAMN05616411	0	2	2016-9-8	Christian Medical College	1	none	ASM172213v1	none	3914		12	GCA_001722135.1	4197085
GCF_001756865.1	45	1449265	730244	59.7641952154	0	2424972	507062	507062	2	45	0	730244	2	53888	53888	20	0	63	100.0	0.09	2037	2131647	87.903984046	4	464	f__Bifidobacteriaceae (UID1458)	220	0.0	2	no	d__Bacteria;p__Actinobacteria;c__Actinobacteria;o__Bifidobacteriales;f__Bifidobacteriaceae;g__Bifidobacterium;s__Bifidobacterium adolescentis	RS_GCF_000817995.1	f	d__Bacteria;x__Terrabacteria group;p__Actinobacteria;c__Actinobacteria;o__Bifidobacteriales;f__Bifidobacteriaceae;g__Bifidobacterium;s__Bifidobacterium adolescentis	f	SAMN05300513	0	0	2016-10-11	Vavilov Institute of General Genetics	0	none	ASM175686v1	none	2012		7	GCA_001756865.1	2424972
GCF_001888565.1	70	1470823	549611	44.404804387	0	3312306	138856	138856	7	70	0	549611	7	47318	47318	20	0	66	99.38	2.78	3203	2794568	84.3692581543	1	367	o__Lactobacillales (UID462)	162	0.0	2	no	d__Bacteria;p__Firmicutes;c__Bacilli;o__Lactobacillales;f__Lactobacillaceae;g__Lactobacillus;s__Lactobacillus plantarum	GB_GCA_000615325.1	f	d__Bacteria;x__Terrabacteria group;p__Firmicutes;c__Bacilli;o__Lactobacillales;f__Lactobacillaceae;g__Lactobacillus;s__Lactobacillus plantarum	f	SAMN03654504	0	0	2016-12-3	Faculty of Agro-industry, Prince of Songkla University, wageningen university	1	none	ASM188856v1	none	3209		4	GCA_001888565.1	3312306
GCF_001888595.1	61	1401427	306256	45.1358913925	0	3104906	154912	154912	7	61	0	306256	7	50900	50900	20	0	61	99.38	2.78	2926	2603399	83.8479168129	3	367	o__Lactobacillales (UID462)	162	0.0	3	no	d__Bacteria;p__Firmicutes;c__Bacilli;o__Lactobacillales;f__Lactobacillaceae;g__Lactobacillus;s__Lactobacillus plantarum	GB_GCA_000615325.1	f	d__Bacteria;x__Terrabacteria group;p__Firmicutes;c__Bacilli;o__Lactobacillales;f__Lactobacillaceae;g__Lactobacillus;s__Lactobacillus plantarum	f	SAMN03654501	0	0	2016-12-3	Faculty of Agro-industry, Prince of Songkla University, wageningen university	1	none	ASM188859v1	none	2970		7	GCA_001888595.1	3104906
GCF_001908015.1	101	3088621	323253	59.9757387883	0	5149784	100707	100707	16	101	0	323253	16	50987	50987	19	1	76	99.81	0.56	4715	4518852	87.74837934950001	1	546	f__Enterobacteriaceae (UID5066)	224	0.0	8	no	d__Bacteria;p__Proteobacteria;c__Gammaproteobacteria;o__Enterobacterales;f__Yersiniaceae;g__Serratia;s__Serratia marcescens	RS_GCF_000828775.1	f	d__Bacteria;p__Proteobacteria;c__Gammaproteobacteria;o__Enterobacterales;f__Yersiniaceae;g__Serratia;s__Serratia marcescens;x__Serratia marcescens subsp. marcescens	f	SAMN06054350	0	0	2016-12-19	Institute of Experimental Medicine	10	none	ASM190801v1	none	4795		13	GCA_001908015.1	5149784
GCF_001921805.1	67	2299515	1766612	45.2335072371	0	5083654	1367986	1367986	2	67	0	1766612	2	75875	75875	20	0	125	100.0	0.39	4650	4393351	86.42112543459999	4	922	f__Vibrionaceae (UID4865)	367	0.0	10	no	d__Bacteria;p__Proteobacteria;c__Gammaproteobacteria;o__Vibrionales;f__Vibrionaceae;g__Vibrio;s__Vibrio parahaemolyticus	RS_GCF_000813305.1	f	d__Bacteria;p__Proteobacteria;c__Gammaproteobacteria;o__Vibrionales;f__Vibrionaceae;g__Vibrio;x__Vibrio harveyi group;s__Vibrio parahaemolyticus	f	SAMN06169820	0	0	2016-12-24	Guangdong Institute of Microbiology	1	none	ASM192180v1	none	4898		19	GCA_001921805.1	5083654
GCF_001940165.1	23	1379484	846423	40.6809110978	1	3390987	557474	557474	3	23	0	846423	3	147434	147434	20	0	62	99.52	1.21	3066	2962279	87.3574272033	7	420	f__Lachnospiraceae (UID1286)	207	0.0	7	no	d__Bacteria;p__Firmicutes;c__Clostridia;o__Clostridiales;f__Lachnospiraceae;g__Roseburia;s__	RS_GCF_001940165.1	t	d__Bacteria;x__Terrabacteria group;p__Firmicutes;c__Clostridia;o__Clostridiales;f__Lachnospiraceae;g__Roseburia;s__Roseburia sp. 831b	f	SAMN05726915	0	0	2017-1-9	USDA-ARS	2	none	ASM194016v1	none	3044		25	GCA_001940165.1	3390987
GCF_001940225.1	41	1283386	567134	38.1884992268	0	3360661	277316	277316	4	41	0	567134	4	81967	81967	19	0	45	98.85	2.39	3271	3043846	90.57283671280001	3	354	f__Lachnospiraceae (UID1255)	174	16.67	4	no	d__Bacteria;p__Firmicutes;c__Clostridia;o__Clostridiales;f__Lachnospiraceae;g__Roseburia;s__	RS_GCF_001940225.1	t	d__Bacteria;x__Terrabacteria group;p__Firmicutes;c__Clostridia;o__Clostridiales;f__Lachnospiraceae;g__Roseburia;s__Roseburia sp. 499	f	SAMN05726914	0	0	2017-1-9	USDA-ARS	1	none	ASM194022v1	none	3232		10	GCA_001940225.1	3360661
GCF_001940245.1	14	1121340	1520484	40.0741200036	0	2798165	1520484	1520484	1	14	0	1520484	1	199868	199868	20	0	70	98.99	2.68	2626	2459592	87.90017743770001	7	263	o__Clostridiales (UID1212)	149	0.0	5	no	d__Bacteria;p__Firmicutes;c__Clostridia;o__Clostridiales;f__Lachnospiraceae;g__Anaerostipes;s__	RS_GCF_001940245.1	t	d__Bacteria;x__Terrabacteria group;p__Firmicutes;c__Clostridia;o__Clostridiales;f__Lachnospiraceae;g__Anaerostipes;s__Anaerostipes sp. 992a	f	SAMN05726911	0	0	2017-1-9	USDA-ARS	1	none	ASM194024v1	none	2640		19	GCA_001940245.1	2798165
GCF_001940315.1	2	898098	2444439	36.6872495899	0	2447984	2444439	2444439	1	2	0	2444439	1	1223992	1223992	20	0	62	99.33	3.69	2377	2190870	89.4969084765	4	263	o__Clostridiales (UID1212)	149	12.5	4	no	d__Bacteria;p__Firmicutes;c__Clostridia;o__Clostridiales;f__Lachnospiraceae;g__Anaerostipes;s__	RS_GCF_001940315.1	t	d__Bacteria;x__Terrabacteria group;p__Firmicutes;c__Clostridia;o__Clostridiales;f__Lachnospiraceae;g__Anaerostipes;s__Anaerostipes sp. 494a	f	SAMN05726913	0	0	2017-1-9	USDA-ARS	1	none	ASM194031v1	none	2360		12	GCA_001940315.1	2447984
GCF_900064425.1	43	1112736	474956	37.8619043034	0	2938933	212777	212777	5	43	0	474956	5	68347	68347	18	0	34	99.18	0.0	2989	2640846	89.85730535540002	1	329	c__Bacilli (UID354)	183	0.0	1	no	d__Bacteria;p__Firmicutes;c__Bacilli;o__Bacillales;f__Listeriaceae;g__Listeria;s__Listeria monocytogenes	RS_GCF_000196035.1	f	d__Bacteria;x__Terrabacteria group;p__Firmicutes;c__Bacilli;o__Bacillales;f__Listeriaceae;g__Listeria;s__Listeria monocytogenes	f	SAMEA3878259	0	0	2016-6-2	JUSTUS LIEBIG UNIVERSITY	1	none	ILCC175_Lm_175_LargeContigs.fna	none	2974		3	GCA_900064425.1	2938933
[truncated: 48 more columns]
