# Supplementary material for: bin3C: exploiting Hi-C sequencing data to accurately resolve metagenome-assembled genomes
Source: Genome Biol. 2019 Feb 26;20:46. doi: 10.1186/s13059-019-1643-1 (PMC6391755; doi:10.1186/s13059-019-1643-1)
Supplement: Supplementary file 3 — Simulated community CheckM. The CheckM validation result for the simulated community. (TSV 5 kB) [file 13059_2019_1643_MOESM3_ESM.tsv]

Bin Id	Marker lineage	# genomes	# markers	# marker sets	0	1	2	3	4	5+	Completeness	Contamination	Strain heterogeneity
CL001	g__Bacillus (UID902)	44	1171	324	56	906	201	8	0	0	94.79	26.92	84.44
CL002	o__Bacteroidales (UID2657)	160	491	269	8	481	1	1	0	0	99.15	0.93	0.00
CL003	f__Enterobacteriaceae (UID5124)	134	1173	336	203	507	428	34	1	0	85.02	47.53	93.28
CL004	o__Pseudomonadales (UID4488)	185	813	308	14	782	16	1	0	0	98.87	3.17	26.32
CL005	k__Bacteria (UID203)	5449	104	58	70	34	0	0	0	0	50.86	0.00	0.00
CL006	o__Burkholderiales (UID4000)	193	427	214	45	378	4	0	0	0	95.59	0.41	100.00
CL007	k__Bacteria (UID203)	5449	104	58	49	53	2	0	0	0	79.48	3.45	100.00
CL008	k__Bacteria (UID203)	5449	104	58	61	40	3	0	0	0	65.52	4.31	100.00
CL009	c__Gammaproteobacteria (UID4754)	541	304	171	0	300	4	0	0	0	100.00	1.75	100.00
CL010	g__Bacteroides (UID2691)	33	839	309	146	678	14	1	0	0	85.34	1.46	64.71
CL011	f__Rhizobiaceae (UID3564)	78	840	354	1	837	2	0	0	0	99.72	0.24	50.00
CL012	f__Enterobacteriaceae (UID5066)	55	546	224	45	498	3	0	0	0	98.84	1.00	33.33
CL013	f__Enterobacteriaceae (UID5065)	212	891	305	14	872	4	1	0	0	99.62	0.87	0.00
CL014	k__Bacteria (UID203)	5449	104	58	58	46	0	0	0	0	67.82	0.00	0.00
CL015	f__Enterobacteriaceae (UID5124)	134	1173	336	79	1083	11	0	0	0	97.14	0.44	45.45
CL016	c__Alphaproteobacteria (UID3305)	564	348	229	12	332	4	0	0	0	95.76	1.32	0.00
CL017	k__Bacteria (UID203)	5449	104	58	71	33	0	0	0	0	52.59	0.00	0.00
CL018	o__Pseudomonadales (UID4488)	185	813	308	51	745	17	0	0	0	95.55	1.88	35.29
CL019	o__Clostridiales (UID1375)	50	332	124	2	328	2	0	0	0	98.39	0.85	100.00
CL020	o__Lactobacillales (UID462)	85	367	162	1	298	67	1	0	0	99.38	20.29	87.14
CL021	c__Gammaproteobacteria (UID4445)	228	583	244	101	467	15	0	0	0	89.75	3.37	33.33
CL022	c__Gammaproteobacteria (UID4442)	899	312	185	0	311	1	0	0	0	100.00	0.27	100.00
CL023	c__Gammaproteobacteria (UID4445)	228	583	244	8	573	2	0	0	0	97.85	0.27	0.00
CL024	o__Clostridiales (UID1120)	304	250	143	8	233	9	0	0	0	97.64	4.90	55.56
CL025	c__Bacilli (UID259)	750	275	151	0	269	6	0	0	0	100.00	2.15	16.67
CL026	g__Vibrio (UID4874)	71	1066	378	351	677	38	0	0	0	69.94	4.18	73.68
CL027	g__Clostridium (UID1380)	44	404	145	1	403	0	0	0	0	99.31	0.00	0.00
CL028	f__Moraxellaceae (UID4680)	86	689	365	39	646	4	0	0	0	98.83	0.88	50.00
CL029	o__Bacteroidales (UID2657)	160	492	269	46	437	9	0	0	0	94.45	2.17	22.22
CL030	root (UID1)	5656	56	24	53	3	0	0	0	0	12.50	0.00	0.00
CL031	c__Gammaproteobacteria (UID4442)	899	311	184	79	226	6	0	0	0	84.99	3.26	50.00
CL032	g__Bacillus (UID864)	93	711	241	6	705	0	0	0	0	99.28	0.00	0.00
CL033	c__Bacilli (UID259)	750	275	151	38	234	3	0	0	0	95.13	0.55	0.00
CL034	o__Actinomycetales (UID1572)	580	288	173	0	288	0	0	0	0	100.00	0.00	0.00
CL035	k__Bacteria (UID203)	5449	103	58	83	20	0	0	0	0	31.38	0.00	0.00
CL036	c__Bacilli (UID259)	750	275	151	32	241	2	0	0	0	97.88	0.39	50.00
CL037	o__Bacteroidales (UID2716)	92	487	270	2	482	3	0	0	0	99.26	0.49	0.00
CL038	f__Lachnospiraceae (UID1255)	90	354	174	2	345	7	0	0	0	98.85	2.59	28.57
CL039	f__Lachnospiraceae (UID1286)	57	420	207	1	415	4	0	0	0	99.52	1.21	0.00
CL040	f__Moraxellaceae (UID4680)	86	689	365	2	685	2	0	0	0	99.66	0.41	0.00
CL041	g__Lactobacillus (UID436)	31	586	184	1	585	0	0	0	0	99.46	0.00	0.00
CL042	o__Lactobacillales (UID544)	293	475	267	2	473	0	0	0	0	99.25	0.00	0.00
CL043	c__Bacilli (UID354)	515	329	183	2	327	0	0	0	0	99.18	0.00	0.00
CL044	c__Clostridia (UID1118)	387	223	124	7	211	5	0	0	0	95.70	3.25	40.00
CL045	g__Clostridium (UID1380)	44	404	145	24	370	9	1	0	0	91.52	2.74	33.33
CL046	o__Lactobacillales (UID544)	293	475	267	10	459	6	0	0	0	98.90	1.13	33.33
CL047	o__Clostridiales (UID1212)	172	263	149	6	251	5	1	0	0	98.26	4.03	37.50
CL048	root (UID1)	5656	56	24	55	1	0	0	0	0	4.17	0.00	0.00
CL049	f__Bifidobacteriaceae (UID1458)	77	464	220	1	462	1	0	0	0	99.85	0.09	0.00
CL050	o__Lactobacillales (UID463)	75	376	160	2	374	0	0	0	0	99.06	0.00	0.00
CL051	o__Clostridiales (UID1212)	172	263	149	5	251	6	1	0	0	97.32	3.75	22.22
CL052	f__Bifidobacteriaceae (UID1460)	70	502	225	66	386	45	5	0	0	86.05	15.53	95.00
CL053	k__Bacteria (UID203)	5449	104	58	89	15	0	0	0	0	24.14	0.00	0.00
CL054	g__Lactobacillus (UID380)	58	449	129	2	442	5	0	0	0	98.97	1.08	0.00
CL055	g__Lactobacillus (UID377)	91	430	154	5	419	6	0	0	0	97.69	2.15	33.33
CL056	k__Bacteria (UID203)	5449	103	58	91	11	1	0	0	0	18.10	1.72	100.00
CL057	o__Lactobacillales (UID463)	75	376	160	3	371	2	0	0	0	98.12	0.62	50.00
CL058	root (UID1)	5656	56	24	56	0	0	0	0	0	0.00	0.00	0.00
CL059	root (UID1)	5656	56	24	55	1	0	0	0	0	4.17	0.00	0.00
CL060	root (UID1)	5656	56	24	56	0	0	0	0	0	0.00	0.00	0.00
CL061	root (UID1)	5656	56	24	56	0	0	0	0	0	0.00	0.00	0.00
CL062	root (UID1)	5656	56	24	56	0	0	0	0	0	0.00	0.00	0.00
